# Supplementary material for: Optical Sectioning and High Resolution in Single-Slice Structured Illumination Microscopy by Thick Slice Blind-SIM Reconstruction
Source: PLoS One. 2015 Jul 6;10(7):e0132174. doi: 10.1371/journal.pone.0132174 (PMC4493150; doi:10.1371/journal.pone.0132174)
Supplement: S1 Raw data — (ZIP) [file pone.0132174.s002.zip]

Archive with 54 entries (51 files):
- Final_to_upload/Fig1_paxillin_comp/
- Final_to_upload/Fig1_paxillin_comp/2DWFdeconv_GS0_01_Bg2_Resample_100i.ics
- Final_to_upload/Fig1_paxillin_comp/BlindDeconv_CG_noReg_Bg2.ics
- Final_to_upload/Fig1_paxillin_comp/EditImagesPax.m
- Final_to_upload/Fig1_paxillin_comp/pax_simD000.tif
- Final_to_upload/Fig1_paxillin_comp/pax_simD001.tif
- Final_to_upload/Fig1_paxillin_comp/pax_simD002.tif
- Final_to_upload/Fig1_paxillin_comp/pax_simD003.tif
- Final_to_upload/Fig1_paxillin_comp/pax_simD004.tif
- Final_to_upload/Fig1_paxillin_comp/pax_simD005.tif
- Final_to_upload/Fig1_paxillin_comp/pax_simD006.tif
- Final_to_upload/Fig1_paxillin_comp/pax_simD007.tif
- Final_to_upload/Fig1_paxillin_comp/pax_simD008.tif
- Final_to_upload/Fig1_paxillin_comp/pax_simD009.tif
- Final_to_upload/Fig1_paxillin_comp/pax_simD010.tif
- Final_to_upload/Fig1_paxillin_comp/pax_simD011.tif
- Final_to_upload/Fig1_paxillin_comp/pax_simD012.tif
- Final_to_upload/Fig1_paxillin_comp/pax_simD013.tif
- Final_to_upload/Fig1_paxillin_comp/pax_simD014.tif
- Final_to_upload/Fig1_paxillin_comp/pax_simD015.tif
- Final_to_upload/Fig1_paxillin_comp/pax_simD016.tif
- Final_to_upload/Fig1_paxillin_comp/pax_simD017.tif
- Final_to_upload/Fig1_paxillin_comp/pax_simD018.tif
- Final_to_upload/Fig1_paxillin_comp/pax_simD019.tif
- Final_to_upload/Fig1_paxillin_comp/pax_simD020.tif
- Final_to_upload/Fig1_paxillin_comp/pax_simD021.tif
- Final_to_upload/Fig1_paxillin_comp/pax_simD022.tif
- Final_to_upload/Fig1_paxillin_comp/pax_simD023.tif
- Final_to_upload/Fig1_paxillin_comp/paxillin_FB_SIM_distortion.tiff
- Final_to_upload/Fig1_paxillin_comp/PreProcess_Fig1.m
- Final_to_upload/Fig1_paxillin_comp/psf326_corrected.tif
- Final_to_upload/Fig2_simu/
- Final_to_upload/Fig2_simu/Preparation_simu.asv
- Final_to_upload/Fig2_simu/Preparation_simu.m
- Final_to_upload/Fig2_simu/raw_simu_data_distorted.tif
- Final_to_upload/Fig2_simu/raw_simu_data_non_distorted.tif
- Final_to_upload/Fig2_simu/resolution_512.tif
- Final_to_upload/Fig3_elyra/
- Final_to_upload/Fig3_elyra/actin_raw_myslice_myROI_000.tif
- Final_to_upload/Fig3_elyra/actin_raw_myslice_myROI_001.tif
- Final_to_upload/Fig3_elyra/actin_raw_myslice_myROI_002.tif
- Final_to_upload/Fig3_elyra/actin_raw_myslice_myROI_003.tif
- Final_to_upload/Fig3_elyra/actin_raw_myslice_myROI_004.tif
- Final_to_upload/Fig3_elyra/actin_raw_myslice_myROI_005.tif
- Final_to_upload/Fig3_elyra/actin_raw_myslice_myROI_006.tif
- Final_to_upload/Fig3_elyra/actin_raw_myslice_myROI_007.tif
- Final_to_upload/Fig3_elyra/actin_raw_myslice_myROI_008.tif
- Final_to_upload/Fig3_elyra/actin_raw_myslice_myROI_009.tif
- Final_to_upload/Fig3_elyra/actin_raw_myslice_myROI_010.tif
- Final_to_upload/Fig3_elyra/actin_raw_myslice_myROI_011.tif
- Final_to_upload/Fig3_elyra/actin_raw_myslice_myROI_012.tif
- Final_to_upload/Fig3_elyra/actin_raw_myslice_myROI_013.tif
- Final_to_upload/Fig3_elyra/actin_raw_myslice_myROI_014.tif
- Final_to_upload/Fig3_elyra/PreProcess_Fig3.m
