# Supplementary material for: Optical Sectioning and High Resolution in Single-Slice Structured Illumination Microscopy by Thick Slice Blind-SIM Reconstruction
Source: PLoS One. 2015 Jul 6;10(7):e0132174. doi: 10.1371/journal.pone.0132174 (PMC4493150; doi:10.1371/journal.pone.0132174)
Supplement: S1 Raw data — (ZIP) [file pone.0132174.s002.zip › Final_to_upload/Fig1_paxillin_comp/EditImagesPax.m]

%% Post-processing on the blind-SIM result (paxillin data):
% Rendering for article "Optical sectioning and high resolution in single-slice 
%structured illumination microscopy by thick slice blind-SIM reconstruction"
% Plos One 2015
% Manuscript Nr. PONE-D-14-54052
% Last update: 17.04.2015, Aur�lie Jost
% Files that belong in the same directory:
% 1 file reconstructed with Marseille's software called paxillin_FB_SIM_distortion.tiff
% 1 pre-processing matlab file called PreProcess_Fig1.m
% 1 file reconstructed with proposed software, the 2D WF deconvolution, called 2DWFdeconv_GS0_01_Bg2_Resample_100i.ics (dip image format)
% 1 file reconstructed with proposed software, the blind SIM result, called BlindDeconv_CG_noReg_Bg2.ics (dip image format)


%% Rendering of Marseille's results
% Image that I received from Marseille (ROI was a bit different than mine, and colormap and range adjusted)
%a=readim('paxillin_FB_SIM.tiff'); % No distortion. Marseille code. Not used in article
b=readim('paxillin_FB_SIM_distortion.tiff'); %with distortion. Marseille code (to cross-check: because it is inverted)
% size(a)
% size(b)
myROIx=[133:297]; %cut so that it corresponds to my ROI
myROIy=[238:352];
%a(myROIx,myROIy)
b(myROIx,myROIy)
% Display using the hot colormap, no change of the max values, size 400%
% and then save as distortedBSIM_hot_400pc.tif

% To compare results with version from Jena:
% cat(3,myDeconvBlind2(:,end:-1:0),extract(b,[400 400],[250-26 250+15]))
% where myDeconvBlind2 is the result of my blindSIM
% and then click back and forth to see the changes

%% Rendering of the new blind-SIM results
% myDeconvBlind is the name of the output of the software, the reconstructed sample. It is a dip-image.
% Our result
myDeconvBlind=readim('BlindDeconv_CG_noReg_Bg2');
% To create the figure:
c=myDeconvBlind(:,end:-1:0) %this rotates so that they are in the same orientation
% Then zoom in once (click on "i" for "in"): the display is 200% and this
% is the ROI that was given to Inkscape (I then adapted the frame and clipped)
% go to mappings > custom > type "hot"
% go to mappings > manual and adapt the range until you can compare the
% similarity of both images
% save the display as ourblindSIM_GR0_025_30i_hot_200pc.tif > go to Inkscape for the rest

%% Comparison with WF deconv

my2DWFdeconv=readim('2DWFdeconv_GS0_01_Bg2_Resample_100i');
d=my2DWFdeconv(:,end:-1:0) %this rotates so that they are in the same orientation
