# Supplementary material for: Optical Sectioning and High Resolution in Single-Slice Structured Illumination Microscopy by Thick Slice Blind-SIM Reconstruction
Source: PLoS One. 2015 Jul 6;10(7):e0132174. doi: 10.1371/journal.pone.0132174 (PMC4493150; doi:10.1371/journal.pone.0132174)
Supplement: S1 Raw data — (ZIP) [file pone.0132174.s002.zip › Final_to_upload/Fig1_paxillin_comp/PreProcess_Fig1.m]

%% This file is useful for knowing which preparation steps were applied to the paxillin data
% Last update 17.04.2015 Aur�lie Jost
% Files that belong in the same directory:
% 24 sim images pax_simD000.tif to pax_simD023.tif
% 1 psf file psf326_corrected.tif
% 1 post-processing matlab file for the rendering called EditImagesPax.m
% 1 file reconstructed with Marseille's software called paxillin_FB_SIM_distortion.tiff

%% Read data
a=readtimeseries('pax_simD000.tif'); %read data
a2=squeeze(a(130:329,100:299,:)); a=a2; %select region of interest
wfimg=squeeze(mean(a,[],3)); %widefield image

%% PSF

expPSF=readim('psf326_corrected'); %PSF measured by Roland and sent to me like this. Already supersample by a factor of 2
%therefore we have to re-sample (blind-SIM needs as input original sampling and does the oversampling internally):
h=real(ift(extract(ft(expPSF),[floor(size(expPSF,1)/2) floor(size(expPSF,2)/2)]))); %Sample back to the raw data pixel size
h=extract(h,[size(a,1) size(a,2)]); %cut to right size

%% Next pre-processing steps

% We apply home-written functions that damp the edges of the raw images, casts them in an image array (=input format
% for the blind deconvolution software), and calculates the mask. All these functions are home-written and may be made
% available by request to our collaborators:
% heintzmann@gmail.com

% After these preparations steps, the deconvolution code is applied as presented in the manuscript.
% XXX Reference of the manuscript.
