# Supplementary material for: Optical Sectioning and High Resolution in Single-Slice Structured Illumination Microscopy by Thick Slice Blind-SIM Reconstruction
Source: PLoS One. 2015 Jul 6;10(7):e0132174. doi: 10.1371/journal.pone.0132174 (PMC4493150; doi:10.1371/journal.pone.0132174)
Supplement: S1 Raw data — (ZIP) [file pone.0132174.s002.zip › Final_to_upload/Fig2_simu/Preparation_simu.m]

%% Preparation for the simulation of 2-beam SIM data:
% For the article "Optical sectioning and high resolution in single-slice 
%structured illumination microscopy by thick slice blind-SIM reconstruction"
% Plos One 2015
% Manuscript Nr. PONE-D-14-54052
% Last update: 17.04.2015, Aur�lie Jost
% File that belong in the same directory:
% 1 resolution target called resolution_512.tif
% 1 simulated stack of SIM data for the non distorted case raw_simu_data_non_distorted.tif
% 1 simulated stack of SIM data for the distorted case raw_simu_data_distorted.tif


%% Create an object that demonstrates the optical sectioning power as well as the resolution of blind-SIM
a=readim('resolution_512.tif');

d=rotation(a,3*pi/2);
obj=newim([size(a,1),size(a,2),9]); % init
zFoc=3; %focal slice
obj(:,:,zFoc)=a; %Place resolution target in focal plane
obj(:,:,zFoc+4)=d*1.5; %800 nm distance since distance between planes is 200 nm in the PSF simulation. Make also brighter
clear b
clear c
clear d

%% Following steps
% Then, the PSF is simulated using our khoros toolbox. For the simulation parameters, please see the article.
% A grating (distorted or not) is simulated using a home-written routine.
% The SIM data is simulated by multiplying with the grating, multiplying with the OTF in Fourier space, 
% and corrupting the data with poisson noise (dip-image noise function).
% Finally, only the middle slice is selected and fed to the deconvolution algorithm.

% For this folder, we save the "acquired image" simulation in two 3D tiff files, one for non-distorted case 
%and one for distorted case.
% raw_simu_data_non_distorted.tif
% raw_simu_data_distorted.tif
