# Supplementary material for: Optical Sectioning and High Resolution in Single-Slice Structured Illumination Microscopy by Thick Slice Blind-SIM Reconstruction
Source: PLoS One. 2015 Jul 6;10(7):e0132174. doi: 10.1371/journal.pone.0132174 (PMC4493150; doi:10.1371/journal.pone.0132174)
Supplement: S1 Raw data — (ZIP) [file pone.0132174.s002.zip › Final_to_upload/Fig3_elyra/PreProcess_Fig3.m]

%% This file is useful for knowing which preparation steps were applied to the actin data
% Last update 17.04.2015 Aur�lie Jost
% Files that belong in the same directory:
% 15 sim images actin_raw_myslice_myROI_000.tif to actin_raw_myslice_myROI_014.tif
% No psf file: the theoretical psf was generated using a home-made function from a toolbox called "khoros"

%% Read data
a=readtimeseries('actin_raw_myslice_myROI_000.tif'); %read data
img=cell(size(a,3)); %initialize cell array
BgVal=1536; %fixed background value in the data
for p=1:size(a,3)
      tmp=squeeze(a(:,:,p-1)-BgVal); %normally we also damp the edges of the image in this line. 
      img{p}=squeeze(tmp);
end
acq_img=squeeze(cat(4,img{:})); %check visualization

wfimg=squeeze(mean(acq_img,[],3)) %widefield image

%The khoros toolbox and home-written functions like DampEdge may be distributed to collaborators:
%heintzmann@gmail.com


% After these preparations steps, the deconvolution code is applied as presented in the manuscript:
% "Optical sectioning and high resolution in single-slice 
%structured illumination microscopy by thick slice blind-SIM reconstruction"
% Plos One 2015
% Manuscript Nr. PONE-D-14-54052
